# Supplementary material for: High Incorrect Use of the Standard Error of the Mean (SEM) in Original Articles in Three Cardiovascular Journals Evaluated for 2012
Source: PLoS One. 2014 Oct 29;9(10):e110364. doi: 10.1371/journal.pone.0110364 (PMC4212967; doi:10.1371/journal.pone.0110364)
Supplement: Data S1 — Provides the extracted data. (XLS) [file pone.0110364.s004.xls]

## Sheet: Sheet1
author	journal	volume	fpage	Exclusion of study (yes/no)	Basic science study (yes/no)	Clinical study (yes/no)	Type of study	Use of SEM to summarize data	Use of SEM to instead of 95% CI	misuse_combined	SEM explict statement in methods section for descriptive purposes	SD explict statement in methods section for descriptive purposes	unclear what is used throughout the paper
SUN	Circulation Hear Failure	5	742	Yes	No	No		No	No		No	No	No
MORRIS	Circulation Hear Failure	5	610	No	No	Yes	clinical study only	No	No	no misuse of SEM	No	Yes	No
ZACHARIAH	Circulation Hear Failure	5	462	No	No	Yes	clinical study only	No	No	no misuse of SEM	No	No	No
SWANK	Circulation Hear Failure	5	579	No	No	Yes	clinical study only	No	No	no misuse of SEM	No	No	No
GRECO	Cardiovascular Research	95	366	No	No	Yes	clinical study only	No	No	no misuse of SEM	No	Yes	No
XIONG	Circulation Hear Failure	5	688	No	No	Yes	clinical study only	No	No	no misuse of SEM	No	No	No
ANGERMANN	Circulation Hear Failure	5	25	No	No	Yes	clinical study only	Yes	No	SEM for descriptive stats only	No	No	No
LANFEAR	Circulation Hear Failure	5	202	No	No	Yes	clinical study only	unlcear	unlcear	no misuse of SEM	No	No	Yes
HIRSH	Circulation Hear Failure	5	560	No	No	Yes	clinical study only	No	No	no misuse of SEM	No	Yes	No
O`MEARA	Circulation Hear Failure	5	586	No	No	Yes	clinical study only	No	No	no misuse of SEM	No	Yes	No
DUPONT	Circulation Hear Failure	5	778	No	No	Yes	clinical study only	No	No	no misuse of SEM	No	Yes	No
DUPONT	Circulation Hear Failure	5	602	No	No	Yes	clinical study only	No	No	no misuse of SEM	No	Yes	No
HEALEY	Circulation Hear Failure	5	566	No	No	Yes	clinical study only	No	No	no misuse of SEM	No	Yes	No
ALLEN	Circulation Hear Failure	5	672	No	No	Yes	clinical study only	No	No	no misuse of SEM	No	No	No
DJOUSSE	Circulation Hear Failure	5	703	No	No	Yes	clinical study only	No	No	no misuse of SEM	No	No	No
FELKER	Circulation Hear Failure	5	72	No	No	Yes	clinical study only	No	No	no misuse of SEM	No	No	No
VIVO	Circulation Hear Failure	5	167	No	No	Yes	clinical study only	No	No	no misuse of SEM	No	No	No
PETERSON	Circulation Hear Failure	5	160	No	No	Yes	clinical study only	No	No	no misuse of SEM	No	No	No
VOGEL	Circulation Hear Failure	5	144	No	No	Yes	clinical study only	No	No	no misuse of SEM	No	Yes	No
LECKER	Circulation Hear Failure	5	812	No	No	Yes	clinical study only	No	No	no misuse of SEM	No	Yes	No
KASAI	Circulation Hear Failure	5	467	No	No	Yes	clinical study only	No	No	no misuse of SEM	No	Yes	No
DREXLER	Circulation Hear Failure	5	17	No	No	Yes	clinical study only	No	No	no misuse of SEM	No	No	No
TOMA	Circulation Hear Failure	5	315	No	No	Yes	clinical study only	No	Yes	SEM instead of 95% CI's	No	No	No
AGARWAL	Circulation Hear Failure	5	422	No	No	Yes	clinical study only	No	No	no misuse of SEM	No	Yes	No
SINGH	Circulation Hear Failure	5	594	No	No	Yes	clinical study only	No	No	no misuse of SEM	No	No	No
HOLLANDER	Circulation Hear Failure	5	437	No	No	Yes	clinical study only	No	No	no misuse of SEM	No	No	No
ROSAMOND	Circulation Hear Failure	5	152	No	No	Yes	clinical study only	No	No	no misuse of SEM	No	No	No
KOCIOL	Circulation Hear Failure	5	680	No	No	Yes	clinical study only	No	No	no misuse of SEM	No	Yes	No
WALSH	Circulation Hear Failure	5	267	No	No	Yes	clinical study only	No	No	no misuse of SEM	No	No	No
FRASURE-SMITH	Circulation Hear Failure	5	322	No	No	Yes	clinical study only	No	No	no misuse of SEM	No	No	No
EZEKOWITZ	Circulation Hear Failure	5	735	No	No	Yes	clinical study only	No	No	no misuse of SEM	No	No	No
BUTT	Circulation Hear Failure	5	226	No	No	Yes	clinical study only	No	No	no misuse of SEM	No	Yes	No
HSICH	Circulation Hear Failure	5	234	No	No	Yes	clinical study only	No	No	no misuse of SEM	No	No	No
SHAN	Circulation Hear Failure	5	79	No	No	Yes	clinical study only	No	No	no misuse of SEM	No	No	No
MCALISTER	Circulation Hear Failure	5	309	No	No	Yes	clinical study only	No	No	no misuse of SEM	No	Yes	No
HEUSCH	Circulation Research	110	111	No	No	Yes	clinical study only	Yes	Yes	both types of misuse	Yes	No	No
KHAN	Circulation Hear Failure	5	340	No	No	Yes	clinical study only	No	Yes	SEM instead of 95% CI's	No	Yes	No
MATAMIS	Circulation Hear Failure	5	47	No	No	Yes	clinical study only	No	No	no misuse of SEM	No	Yes	No
ROGERS	Circulation Hear Failure	5	10	No	No	Yes	clinical study only	No	No	no misuse of SEM	No	No	No
KHUSH	Circulation Hear Failure	5	475	No	No	Yes	clinical study only	No	No	no misuse of SEM	No	Yes	No
RIEGEL	Circulation Hear Failure	5	430	No	No	Yes	clinical study only	No	No	no misuse of SEM	No	No	No
RECTOR	Circulation Hear Failure	5	217	No	No	Yes	clinical study only	No	Yes	SEM instead of 95% CI's	No	Yes	No
MERTA	Circulation Hear Failure	5	54	No	No	Yes	clinical study only	No	No	no misuse of SEM	No	Yes	No
CHUN	Circulation Hear Failure	5	414	No	No	Yes	clinical study only	No	No	no misuse of SEM	No	Yes	No
LAM	Circulation Hear Failure	5	571	No	No	Yes	clinical study only	No	No	no misuse of SEM	No	No	No
DONALDSON	Circulation Hear Failure	5	803	No	No	Yes	clinical study only	Yes	Yes	both types of misuse	Yes	No	No
HADDAD	Circulation Hear Failure	5	759	No	No	Yes	clinical study only	No	No	no misuse of SEM	No	Yes	No
MOSTOFSKY	Circulation Hear Failure	5	401	No	No	Yes	clinical study only	No	No	no misuse of SEM	No	No	No
OCONNOR	Circulation Hear Failure	5	63	No	No	Yes	clinical study only	No	No	no misuse of SEM	No	No	No
CHOI	Circulation Hear Failure	5	727	No	No	Yes	clinical study only	No	No	no misuse of SEM	No	Yes	No
MOHAMMED	Circulation Hear Failure	5	710	No	No	Yes	clinical study only	No	No	no misuse of SEM	No	Yes	No
ANDERSEN	Circulation Hear Failure	5	444	No	No	Yes	clinical study only	No	No	no misuse of SEM	No	Yes	No
LEENDRES	Circulation Hear Failure	5	87	No	No	Yes	clinical study only	No	No	no misuse of SEM	No	Yes	No
KY	Circulation Hear Failure	5	183	No	No	Yes	clinical study only	No	No	no misuse of SEM	No	No	No
SCHINKEL	Circulation Hear Failure	5	552	No	No	Yes	clinical study only	No	No	no misuse of SEM	No	No	No
ROSE	Circulation Hear Failure	5	331	No	No	Yes	clinical study only	No	No	no misuse of SEM	No	No	No
VADUGANATHAN	Circulation Hear Failure	5	750	No	No	Yes	clinical study only	No	No	no misuse of SEM	No	Yes	No
REITER	Circulation Research	110	105	No	No	Yes	clinical study only	unlcear	No	no misuse of SEM	No	No	Yes
MOUNTAINTONAKIS	Circulation Hear Failure	5	191	No	No	Yes	clinical study only	No	No	no misuse of SEM	No	No	No
WITHAM	Circulation Hear Failure	5	209	No	No	Yes	clinical study only	No	No	no misuse of SEM	No	No	No
SINGH	Circulation Hear Failure	5	259	No	No	Yes	clinical study only	No	No	no misuse of SEM	No	No	No
FORMAN	Circulation Hear Failure	5	621	No	No	Yes	clinical study only	No	No	no misuse of SEM	No	Yes	No
PARK	Circulation Hear Failure	5	241	No	No	Yes	clinical study only	unlcear	unlcear	no misuse of SEM	No	No	Yes
DUNLAY	Circulation Hear Failure	5	720	No	No	Yes	clinical study only	No	No	no misuse of SEM	No	Yes	No
KOP	Circulation Hear Failure	5	406	No	No	Yes	clinical study only	No	No	no misuse of SEM	No	Yes	No
PENN	Circulation Research	110	304	No	No	Yes	clinical study only	Yes	Yes	both types of misuse	Yes	Yes	No
CHAE	Circulation Hear Failure	5	176	No	No	Yes	clinical study only	No	No	no misuse of SEM	No	No	No
SHAH	Circulation Hear Failure	5	693	No	No	Yes	clinical study only	No	No	no misuse of SEM	No	No	No
SINGH	Circulation Hear Failure	5	249	No	No	Yes	clinical study only	No	No	no misuse of SEM	No	No	No
GUO	Cardiovascular Research	93	360	No	Yes	No	basic science only	Yes	Yes	both types of misuse	Yes	No	No
BOUSQUENAUD	Cardiovascular Research	94	519	No	Yes	No	basic science only	No	No	no misuse of SEM	No	Yes	No
ELLIOTT	Circulation Research	110	1618	No	Yes	No	basic science only	Yes	Yes	both types of misuse	Yes	No	No
GENET	Circulation Research	110	688	No	Yes	No	basic science only	Yes	Yes	both types of misuse	Yes	No	No
DABERTRAND	Circulation Research	110	285	No	Yes	No	basic science only	Yes	Yes	both types of misuse	Yes	No	No
TEMPEL	Circulation Research	111	585	No	Yes	No	basic science only	Yes	Yes	both types of misuse	Yes	No	No
CHENG	Cardiovascular Research	93	181	No	Yes	No	basic science only	Yes	Yes	both types of misuse	Yes	No	No
KWAPISZEWSKA	Circulation Research	110	1179	No	Yes	No	basic science only	Yes	Yes	both types of misuse	Yes	No	No
VINCENT	Cardiovascular Research	94	351	No	Yes	No	basic science only	Yes	Yes	both types of misuse	Yes	Yes	No
CHEN	Circulation Research	111	907	No	Yes	No	basic science only	No	No	no misuse of SEM	No	Yes	No
VELDMAN	Circulation Research	110	220	No	Yes	No	basic science only	unlcear	unlcear	no misuse of SEM	No	No	Yes
LOWE	Cardiovascular Research	95	300	No	Yes	No	basic science only	Yes	Yes	both types of misuse	Yes	No	No
YANG	Cardiovascular Research	96	276	No	Yes	No	basic science only	unlcear	unlcear	no misuse of SEM	No	No	Yes
MARSBOOM	Circulation Research	110	1484	No	Yes	No	basic science only	Yes	Yes	both types of misuse	Yes	No	No
MORD	Cardiovascular Research	93	41	No	Yes	No	basic science only	Yes	Yes	both types of misuse	Yes	No	No
KOLOZSVAI	Cardiovascular Research	96	494	No	Yes	No	basic science only	Yes	Yes	both types of misuse	No	No	No
ROSC-SCHLÜTER	Cardiovascular Research	93	454	No	Yes	No	basic science only	Yes	Yes	both types of misuse	No	No	No
SANSBURY	Circulation Research	111	1176	No	Yes	No	basic science only	Yes	Yes	both types of misuse	Yes	No	No
CHU	Cardiovascular Research	96	90	No	Yes	No	basic science only	Yes	Yes	both types of misuse	Yes	No	No
MARIN	Circulation Research	111	553	No	Yes	No	basic science only	Yes	Yes	both types of misuse	Yes	No	No
HONG	Cardiovascular Research	96	73	No	Yes	No	basic science only	Yes	Yes	both types of misuse	Yes	No	No
HOFMANN	Cardiovascular Research	95	317	No	Yes	No	basic science only	Yes	Yes	both types of misuse	Yes	No	No
MAN	Circulation Hear Failure	5	97	No	Yes	No	basic science only	Yes	Yes	both types of misuse	Yes	No	No
KANELLAKIS	Cardiovascular Research	95	77	No	Yes	No	basic science only	Yes	Yes	both types of misuse	Yes	No	No
SORIANELLO	Cardiovascular Research	94	38	No	Yes	No	basic science only	Yes	Yes	both types of misuse	Yes	No	No
LIN	Cardiovascular Research	95	346	No	Yes	No	basic science only	unlcear	unlcear	no misuse of SEM	No	No	Yes
MANNELL	Cardiovascular Research	93	111	No	Yes	No	basic science only	Yes	Yes	both types of misuse	Yes	No	No
KONECNY	Cardiovascular Research	94	492	No	Yes	No	basic science only	No	No	no misuse of SEM	No	Yes	No
YU	Circulation Research	110	200	No	Yes	No	basic science only	Yes	Yes	both types of misuse	Yes	No	No
ANEA	Circulation Research	111	1157	No	Yes	No	basic science only	Yes	Yes	both types of misuse	Yes	No	No
MAKAREWICH	Circulation Research	110	669	No	Yes	No	basic science only	Yes	Yes	both types of misuse	Yes	No	No
TIAN	Circulation Research	111	532	No	Yes	No	basic science only	No	No	no misuse of SEM	No	Yes	No
BESSI	Cardiovascular Research	96	99	No	Yes	No	basic science only	Yes	Yes	both types of misuse	Yes	No	No
CLATOT	Cardiovascular Research	96	53	No	Yes	No	basic science only	Yes	Yes	both types of misuse	Yes	No	No
THAL	Circulation Research	111	180	No	Yes	No	basic science only	unlcear	unlcear	no misuse of SEM	No	No	Yes
MERK	Circulation Research	110	312	No	Yes	No	basic science only	Yes	Yes	both types of misuse	Yes	No	No
DODD	Cardiovascular Research	95	69	No	Yes	No	basic science only	Yes	Yes	both types of misuse	Yes	No	No
HULLINGER	Circulation Research	110	71	No	Yes	No	basic science only	unlcear	unlcear	no misuse of SEM	No	No	Yes
DAS	Circulation Research	110	1596	No	Yes	No	basic science only	No	Yes	SEM instead of 95% CI's	No	No	No
JOHNSTONE	Circulation Research	111	201	No	Yes	No	basic science only	unlcear	unlcear	no misuse of SEM	No	No	Yes
TZENG	Cardiovascular Research	96	533	No	Yes	No	basic science only	Yes	Yes	both types of misuse	Yes	No	No
SUN	Circulation Research	111	543	No	Yes	No	basic science only	No	No	no misuse of SEM	No	Yes	No
HULIN	Cardiovascular Research	93	480	No	Yes	No	basic science only	No	No	no misuse of SEM	No	Yes	No
BAJPAI	Cardiovascular Research	96	391	No	Yes	No	basic science only	No	No	no misuse of SEM	No	Yes	No
SENADHEERA	Cardiovascular Research	95	439	No	Yes	No	basic science only	Yes	Yes	both types of misuse	No	No	No
KUANG	Circulation Research	110	1411	No	Yes	No	basic science only	No	No	no misuse of SEM	No	Yes	No
MARTIN	Circulation Research	111	516	No	Yes	No	basic science only	No	Yes	SEM instead of 95% CI's	No	No	No
HUANG	Circulation Research	110	818	No	Yes	No	basic science only	No	No	no misuse of SEM	No	No	No
YAMAMURA	Circulation Research	111	469	No	Yes	No	basic science only	Yes	Yes	both types of misuse	Yes	No	No
LUCITTI	Circulation Research	111	1539	No	Yes	No	basic science only	Yes	Yes	both types of misuse	Yes	No	No
HERRMANN	Circulation Research	111	575	No	Yes	No	basic science only	Yes	No	SEM for descriptive stats only	No	Yes	No
CAI	Cardiovascular Research	94	333	No	Yes	No	basic science only	Yes	Yes	both types of misuse	Yes	No	No
PADDENBURG	Cardiovascular Research	93	702	No	Yes	No	basic science only	Yes	Yes	both types of misuse	No	No	No
SALMON	Circulation Research	111	685	No	Yes	No	basic science only	unlcear	unlcear	no misuse of SEM	No	No	Yes
KOLTSOVA	Circulation Research	111	1274	No	Yes	No	basic science only	Yes	Yes	both types of misuse	Yes	No	No
DOUGLAS	Cardiovascular Research	94	20	No	Yes	No	basic science only	Yes	Yes	both types of misuse	Yes	No	No
TALIOR-VOLODARSKY	Cardiovascular Research	96	265	No	Yes	No	basic science only	Yes	Yes	both types of misuse	Yes	No	No
LAU	Circulation Research	110	1174	No	Yes	No	basic science only	No	Yes	SEM instead of 95% CI's	No	No	No
D´USICO	Cardiovascular Research	96	504	No	Yes	No	basic science only	Yes	Yes	both types of misuse	Yes	No	No
BAILEY	Circulation Research	111	750	No	Yes	No	basic science only	No	Yes	SEM instead of 95% CI's	No	No	No
KINUGASA	Circulation Research	110	716	No	Yes	No	basic science only	No	Yes	SEM instead of 95% CI's	No	No	No
MERKULOV	Circulation Hear Failure	5	635	No	Yes	No	basic science only	Yes	Yes	both types of misuse	No	No	No
BING CUI	Cardiovascular Research	93	69	No	Yes	No	basic science only	No	No	no misuse of SEM	No	Yes	No
YUE	Circulation Research	110	1345	No	Yes	No	basic science only	Yes	Yes	both types of misuse	Yes	No	No
KETSAWATSOMKRON	Circulation Research	111	1446	No	Yes	No	basic science only	Yes	Yes	both types of misuse	Yes	No	No
SIX	Cardiovascular Research	96	130	No	Yes	No	basic science only	Yes	Yes	both types of misuse	Yes	No	No
HISADA	Cardiovascular Research	95	251	No	Yes	No	basic science only	No	No	no misuse of SEM	No	Yes	No
ZHU	Circulation Research	111	1398	No	Yes	No	basic science only	No	Yes	SEM instead of 95% CI's	No	Yes	No
MARIN	Circulation Research	110	1336	No	Yes	No	basic science only	unlcear	unlcear	no misuse of SEM	No	No	Yes
BOUVREE	Circulation Research	111	437	No	Yes	No	basic science only	Yes	Yes	both types of misuse	Yes	No	No
IQBAL	Circulation Research	110	1575	No	Yes	No	basic science only	No	No	no misuse of SEM	No	No	No
ZHANG	Circulation Research	110	808	No	Yes	No	basic science only	No	No	no misuse of SEM	No	Yes	No
PAPAC-MILICEVIC	Circulation Research	110	50	No	Yes	No	basic science only	Yes	Yes	both types of misuse	Yes	No	No
QIU	Cardiovascular Research	95	336	No	Yes	No	basic science only	No	No	no misuse of SEM	No	Yes	No
BJÖRNSTAD	Cardiovascular Research	93	100	No	Yes	No	basic science only	Yes	Yes	both types of misuse	Yes	No	No
GALVAO	Cardiovascular Research	93	24	No	Yes	No	basic science only	Yes	Yes	both types of misuse	Yes	No	No
MCKEOWN	Circulation Research	111	66	No	Yes	No	basic science only	Yes	No	SEM for descriptive stats only	Yes	No	No
PI	Circulation Research	111	564	No	Yes	No	basic science only	No	No	no misuse of SEM	No	Yes	No
HANGENSEN	Cardiovascular Research	93	223	No	Yes	No	basic science only	No	No	no misuse of SEM	No	No	No
BEAUCHAMP	Circulation Research	110	1445	No	Yes	No	basic science only	Yes	Yes	both types of misuse	Yes	No	No
WANG	Circulation Research	111	967	No	Yes	No	basic science only	Yes	Yes	both types of misuse	Yes	No	No
PANENI	Circulation Research	111	278	No	Yes	No	basic science only	Yes	Yes	both types of misuse	Yes	No	No
NÜDA	Cardiovascular Research	93	371	No	Yes	No	basic science only	Yes	Yes	both types of misuse	Yes	No	No
PIGUEREAU	Cardiovascular Research	94	408	No	Yes	No	basic science only	Yes	Yes	both types of misuse	Yes	No	No
LIU	Circulation Research	110	1077	No	Yes	No	basic science only	Yes	Yes	both types of misuse	Yes	No	No
LANGER	Circulation Research	110	1202	No	Yes	No	basic science only	No	Yes	SEM instead of 95% CI's	No	No	No
MCMANUS	Circulation Research	111	212	No	Yes	No	basic science only	Yes	Yes	both types of misuse	Yes	No	No
TERPOLILLI	Circulation Research	110	727	No	Yes	No	basic science only	Yes	Yes	both types of misuse	Yes	No	No
FIKE	Cardiovascular Research	95	375	No	Yes	No	basic science only	Yes	Yes	both types of misuse	Yes	No	No
ZHANG	Circulation Research	111	37	No	Yes	No	basic science only	No	Yes	SEM instead of 95% CI's	Yes	Yes	No
DSCHIETZIG	Cardiovascular Research	95	97	No	Yes	No	basic science only	Yes	Yes	both types of misuse	Yes	No	No
LV	Circulation Research	111	697	No	Yes	No	basic science only	Yes	Yes	both types of misuse	Yes	No	No
FRANK	Circulation Research	111	1528	No	Yes	No	basic science only	No	No	no misuse of SEM	No	No	No
SWALES	Cardiovascular Research	93	674	No	Yes	No	basic science only	Yes	Yes	both types of misuse	No	No	No
HAMERS	Circulation Research	110	428	No	Yes	No	basic science only	No	No	no misuse of SEM	No	Yes	No
PALMA-RIGO	Cardiovascular Research	96	330	No	Yes	No	basic science only	Yes	Yes	both types of misuse	Yes	No	No
HEDLI	Cardiovascular Research	93	516	No	Yes	No	basic science only	unlcear	unlcear	no misuse of SEM	No	No	Yes
AI	Cardiovascular Research	95	385	No	Yes	No	basic science only	Yes	Yes	both types of misuse	Yes	No	No
GAO	Circulation Research	111	1002	No	Yes	No	basic science only	Yes	Yes	both types of misuse	Yes	No	No
FOSTER	Circulation Research	111	446	No	Yes	No	basic science only	unlcear	unlcear	no misuse of SEM	No	No	Yes
TIAN	Circulation Research	110	1211	No	Yes	No	basic science only	Yes	Yes	both types of misuse	Yes	No	No
XU	Circulation Research	111	837	No	Yes	No	basic science only	unlcear	unlcear	no misuse of SEM	No	No	No
MUCHIR	Cardiovascular Research	93	311	No	Yes	No	basic science only	Yes	Yes	both types of misuse	No	No	No
CAI	Circulation Research	111	876	No	Yes	No	basic science only	Yes	Yes	both types of misuse	Yes	No	No
XIONG	Circulation Research	111	455	No	Yes	No	basic science only	No	No	no misuse of SEM	No	Yes	No
LOVELOCK	Circulation Research	110	841	No	Yes	No	basic science only	Yes	Yes	both types of misuse	Yes	No	No
LINGREL	Circulation Research	110	1294	No	Yes	No	basic science only	unlcear	unlcear	no misuse of SEM	No	Yes	No
YU	Circulation Research	110	990	No	Yes	No	basic science only	Yes	No	SEM for descriptive stats only	Yes	No	No
CIOFFI	Circulation Research	110	1435	No	Yes	No	basic science only	Yes	Yes	both types of misuse	Yes	No	No
DESCAMPS	Circulation Research	110	47	No	Yes	No	basic science only	Yes	Yes	both types of misuse	No	Yes	No
LES	Circulation Research	111	1313	No	Yes	No	basic science only	unlcear	unlcear	no misuse of SEM	No	No	Yes
ALEXANDER	Cardiovascular Research	94	125	No	Yes	No	basic science only	No	No	no misuse of SEM	No	No	No
BATENBURG	Cardiovascular Research	94	136	No	Yes	No	basic science only	Yes	Yes	both types of misuse	Yes	No	No
HAN	Cardiovascular Research	93	645	No	Yes	No	basic science only	Yes	Yes	both types of misuse	No	No	No
KAMERITSCH	Cardiovascular Research	93	508	No	Yes	No	basic science only	Yes	Yes	both types of misuse	Yes	No	No
KIN	Cardiovascular Research	93	525	No	Yes	No	basic science only	Yes	Yes	both types of misuse	Yes	No	No
HASSEL	Circulation Research	111	1421	No	Yes	No	basic science only	unlcear	unlcear	no misuse of SEM	No	No	No
LI	Cardiovascular Research	93	350	No	Yes	No	basic science only	Yes	Yes	both types of misuse	Yes	No	No
BARTELLE	Circulation Research	110	938	No	Yes	No	basic science only	No	No	no misuse of SEM	No	Yes	No
BRUNNER	Cardiovascular Research	93	330	No	Yes	No	basic science only	Yes	Yes	both types of misuse	Yes	No	No
MEADOWS	Circulation Research	110	34	No	Yes	No	basic science only	unlcear	unlcear	no misuse of SEM	No	No	Yes
FORNASA	Cardiovascular Research	94	30	No	Yes	No	basic science only	No	No	no misuse of SEM	No	Yes	No
ZHANG	Cardiovascular Research	93	424	No	Yes	No	basic science only	Yes	Yes	both types of misuse	Yes	No	No
TANG	Circulation Research	110	968	No	Yes	No	basic science only	Yes	Yes	both types of misuse	Yes	No	No
RUIJTER	Circulation Hear Failure	5	376	No	Yes	No	basic science only	Yes	Yes	both types of misuse	Yes	No	No
APPUKUTTAN	Cardiovascular Research	93	340	No	Yes	No	basic science only	Yes	Yes	both types of misuse	Yes	No	No
SCHROETER	Cardiovascular Research	93	170	No	Yes	No	basic science only	Yes	Yes	both types of misuse	Yes	No	No
ZHANG	Circulation Research	110	1604	No	Yes	No	basic science only	Yes	Yes	both types of misuse	Yes	No	No
KAWAGUCHI	Cardiovascular Research	96	456	No	Yes	No	basic science only	Yes	Yes	both types of misuse	Yes	No	No
TOYAMA	Cardiovascular Research	95	448	No	Yes	No	basic science only	Yes	Yes	both types of misuse	Yes	No	No
RUAN	Cardiovascular Research	93	623	No	Yes	No	basic science only	No	No	no misuse of SEM	No	Yes	No
BEHRINGER	Circulation Research	110	1311	No	Yes	No	basic science only	Yes	Yes	both types of misuse	Yes	No	No
KRÖLLER-SCHÖN	Cardiovascular Research	96	140	No	Yes	No	basic science only	Yes	Yes	both types of misuse	Yes	No	No
ZHANG	Circulation Research	110	471	No	Yes	No	basic science only	Yes	Yes	both types of misuse	Yes	No	No
BLOCH	Circulation Research	110	394	No	Yes	No	basic science only	Yes	Yes	both types of misuse	No	No	No
WOJCIAK-STOTHARD	Circulation Research	110	1423	No	Yes	No	basic science only	Yes	Yes	both types of misuse	Yes	No	No
BANERJEE	Circulation Research	110	456	No	Yes	No	basic science only	Yes	Yes	both types of misuse	Yes	No	No
ADLAM	Cardiovascular Research	93	694	No	Yes	No	basic science only	Yes	Yes	both types of misuse	Yes	No	No
ROSSDEUTSCH	Circulation Research	111	89	No	Yes	No	basic science only	Yes	Yes	both types of misuse	No	No	No
PEREZ	Circulation Research	111	1551	No	Yes	No	basic science only	Yes	Yes	both types of misuse	Yes	No	No
AMANT	Circulation Research	111	739	No	Yes	No	basic science only	Yes	Yes	both types of misuse	No	No	No
BAKKER	Cardiovascular Research	94	439	No	Yes	No	basic science only	unlcear	unlcear	no misuse of SEM	No	No	Yes
LI	Circulation Research	110	465	No	Yes	No	basic science only	unlcear	unlcear	no misuse of SEM	No	No	Yes
SUNDARARAMAN	Circulation Research	110	1169	No	Yes	No	basic science only	unlcear	unlcear	no misuse of SEM	No	No	Yes
YAMAZAKI	Circulation Hear Failure	5	794	No	Yes	No	basic science only	Yes	Yes	both types of misuse	Yes	No	No
ARAKI	Circulation Hear Failure	5	116	No	Yes	No	basic science only	Yes	Yes	both types of misuse	Yes	No	No
RADEMAKER	Circulation Hear Failure	5	645	No	Yes	No	basic science only	Yes	Yes	both types of misuse	Yes	No	No
HERRANZ	Circulation Research	110	439	No	Yes	No	basic science only	No	No	no misuse of SEM	No	No	No
BUTCHER	Circulation Research	110	675	No	Yes	No	basic science only	Yes	Yes	both types of misuse	Yes	No	No
ASKAR	Cardiovascular Research	93	434	No	Yes	No	basic science only	No	No	no misuse of SEM	No	Yes	No
NAUYEN	Cardiovascular Research	93	242	No	Yes	No	basic science only	No	No	no misuse of SEM	No	No	No
SUN	Cardiovascular Research	94	144	No	Yes	No	basic science only	No	No	no misuse of SEM	No	Yes	No
CHEN	Circulation Research	110	551	No	Yes	No	basic science only	No	No	no misuse of SEM	No	No	No
GOLD	Circulation Research	111	1048	No	Yes	No	basic science only	Yes	Yes	both types of misuse	Yes	No	No
SARKAR	Cardiovascular Research	93	162	No	Yes	No	basic science only	Yes	Yes	both types of misuse	Yes	No	No
DÖRING	Circulation Research	110	1052	No	Yes	No	basic science only	No	No	no misuse of SEM	No	Yes	No
SU	Cardiovascular Research	95	86	No	Yes	No	basic science only	Yes	Yes	both types of misuse	Yes	No	No
WILLIAMS	Circulation Research	111	56	No	Yes	No	basic science only	Yes	Yes	both types of misuse	Yes	No	No
OKABE	Circulation Research	110	1067	No	Yes	No	basic science only	Yes	Yes	both types of misuse	No	No	No
DESPA	Cardiovascular Research	95	480	No	Yes	No	basic science only	Yes	Yes	both types of misuse	Yes	No	No
YUEN	Circulation Research	111	55	No	Yes	No	basic science only	Yes	Yes	both types of misuse	Yes	No	No
MASTITSKAYA	Cardiovascular Research	95	487	No	Yes	No	basic science only	Yes	Yes	both types of misuse	Yes	No	No
BOURGEOIS	Cardiovascular Research	93	272	No	Yes	No	basic science only	unlcear	No	no misuse of SEM	No	No	No
TIAN	Circulation Research	111	17	No	Yes	No	basic science only	unlcear	unlcear	no misuse of SEM	No	No	Yes
YAMAZAKI	Cardiovascular Research	94	48	No	Yes	No	basic science only	No	No	no misuse of SEM	No	Yes	No
SUKUMAR	Circulation Research	111	191	No	Yes	No	basic science only	Yes	Yes	both types of misuse	Yes	No	No
LEE	Circulation Research	110	1556	No	Yes	No	basic science only	unlcear	No	no misuse of SEM	No	No	Yes
PAHLAVAN	Cardiovascular Research	95	48	No	Yes	No	basic science only	Yes	Yes	both types of misuse	Yes	No	No
RIZZO	Cardiovascular Research	95	409	No	Yes	No	basic science only	Yes	Yes	both types of misuse	Yes	No	No
CHEN	Cardiovascular Research	93	141	No	Yes	No	basic science only	Yes	Yes	both types of misuse	Yes	No	No
DESPA	Circulation Research	110	598	No	Yes	No	basic science only	Yes	Yes	both types of misuse	Yes	No	No
GUPTA	Circulation Research	111	1410	No	Yes	No	basic science only	No	No	no misuse of SEM	No	Yes	No
KIRKBY	Cardiovascular Research	95	19	No	Yes	No	basic science only	Yes	Yes	both types of misuse	Yes	No	No
SILVENNOINEN	Circulation Research	111	1459	No	Yes	No	basic science only	Yes	Yes	both types of misuse	Yes	No	No
LOSSIE	Cardiovascular Research	93	390	No	Yes	No	basic science only	Yes	Yes	both types of misuse	No	No	No
BAUER	Cardiovascular Research	93	682	No	Yes	No	basic science only	No	No	no misuse of SEM	No	No	No
BORST	Circulation Research	111	1297	No	Yes	No	basic science only	Yes	Yes	both types of misuse	Yes	Yes	No
RUI	Cardiovascular Research	94	370	No	Yes	No	basic science only	Yes	Yes	both types of misuse	Yes	No	No
SMYTH	Circulation Research	110	978	No	Yes	No	basic science only	Yes	Yes	both types of misuse	Yes	No	No
YIN	Circulation Research	110	241	No	Yes	No	basic science only	unlcear	unlcear	no misuse of SEM	No	No	Yes
SCHOBER	Circulation Research	111	170	No	Yes	No	basic science only	Yes	Yes	both types of misuse	Yes	No	No
WITT	Cardiovascular Research	93	490	No	Yes	No	basic science only	Yes	Yes	both types of misuse	No	No	No
PAPAGEORGIOU	Cardiovascular Research	94	115	No	Yes	No	basic science only	Yes	Yes	both types of misuse	Yes	No	No
WANG	Cardiovascular Research	94	96	No	Yes	No	basic science only	Yes	Yes	both types of misuse	Yes	No	No
ITO	Cardiovascular Research	93	33	No	Yes	No	basic science only	Yes	Yes	both types of misuse	Yes	No	No
HEIJMAN	Circulation Research	110	211	No	Yes	No	basic science only	Yes	Yes	both types of misuse	Yes	No	No
LE	Circulation Research	110	536	No	Yes	No	basic science only	No	No	no misuse of SEM	No	Yes	No
KAZAKOV	Cardiovascular Research	93	397	No	Yes	No	basic science only	Yes	Yes	both types of misuse	Yes	No	No
XU	Cardiovascular Research	96	552	No	Yes	No	basic science only	Yes	Yes	both types of misuse	Yes	No	No
AMMURABILE	Cardiovascular Research	93	291	No	Yes	No	basic science only	No	No	no misuse of SEM	No	Yes	No
PANZHINSKIY	Cardiovascular Research	95	356	No	Yes	No	basic science only	Yes	Yes	both types of misuse	Yes	No	No
FEDAK	Circulation Hear Failure	5	349	No	Yes	No	basic science only	No	No	no misuse of SEM	No	Yes	No
MAHMOODZADEH	Cardiovascular Research	96	411	No	Yes	No	basic science only	Yes	Yes	both types of misuse	Yes	No	No
GUO	Circulation Research	110	948	No	Yes	No	basic science only	Yes	Yes	both types of misuse	No	No	No
BRUT	Circulation Research	111	1286	No	Yes	No	basic science only	No	Yes	SEM instead of 95% CI's	No	No	No
JAMES	Cardiovascular Research	93	152	No	Yes	No	basic science only	unlcear	unlcear	no misuse of SEM	No	No	No
CHEN	Circulation Research	111	50	No	Yes	No	basic science only	No	Yes	SEM instead of 95% CI's	No	No	No
GREULICH	Cardiovascular Research	96	476	No	Yes	No	basic science only	No	No	no misuse of SEM	No	No	No
RODRIGUEZ	Cardiovascular Research	93	232	No	Yes	No	basic science only	Yes	Yes	both types of misuse	No	No	No
ZHANG	Circulation Research	111	1125	No	Yes	No	basic science only	Yes	Yes	both types of misuse	Yes	Yes	No
PFISTERER	Cardiovascular Research	96	120	No	Yes	No	basic science only	No	No	no misuse of SEM	No	Yes	No
BROISAT	Circulation Research	110	927	No	Yes	No	basic science only	Yes	Yes	both types of misuse	Yes	No	No
WILLIS	Circulation Research	111	111	No	Yes	No	basic science only	Yes	Yes	both types of misuse	No	No	No
CITTADINI	Cardiovascular Research	96	381	No	Yes	No	basic science only	Yes	Yes	both types of misuse	Yes	No	No
KHAN	Cardiovascular Research	93	89	No	Yes	No	basic science only	No	No	no misuse of SEM	No	Yes	No
ANDREADOU	Cardiovascular Research	94	501	No	Yes	No	basic science only	Yes	Yes	both types of misuse	Yes	No	No
HINO	Cardiovascular Research	96	433	No	Yes	No	basic science only	No	No	no misuse of SEM	No	Yes	No
ZHANG	Circulation Research	110	29	No	Yes	No	basic science only	No	No	no misuse of SEM	No	Yes	No
SANKOVA	Cardiovascular Research	95	469	No	Yes	No	basic science only	No	No	no misuse of SEM	No	Yes	No
LIN	Cardiovascular Research	95	327	No	Yes	No	basic science only	Yes	Yes	both types of misuse	Yes	No	No
RESPRESS	Circulation Research	110	1474	No	Yes	No	basic science only	Yes	Yes	both types of misuse	Yes	No	No
FOMOVSKY	Circulation Hear Failure	5	515	No	Yes	No	basic science only	No	No	no misuse of SEM	No	Yes	No
KOHR	Circulation Research	111	1308	No	Yes	No	basic science only	Yes	Yes	both types of misuse	Yes	No	No
TAKEYAMA	Circulation Hear Failure	5	274	No	Yes	No	basic science only	Yes	Yes	both types of misuse	Yes	No	No
FERREIRA-MARTINS	Circulation Research	110	701	No	Yes	No	basic science only	No	No	no misuse of SEM	No	Yes	No
CARNICER	Circulation Research	111	718	No	Yes	No	basic science only	Yes	Yes	both types of misuse	Yes	No	No
JAGADEESHA	Cardiovascular Research	93	406	No	Yes	No	basic science only	Yes	Yes	both types of misuse	Yes	No	No
ZHANG	Circulation Research	110	73	No	Yes	No	basic science only	Yes	Yes	both types of misuse	Yes	No	No
NAIKAWADI	Circulation Research	111	1517	No	Yes	No	basic science only	Yes	Yes	both types of misuse	No	No	No
MAARTEN	Circulation Research	111	415	No	Yes	No	basic science only	Yes	Yes	both types of misuse	Yes	No	No
ISHIDA	Circulation Research	110	253	No	Yes	No	basic science only	Yes	Yes	both types of misuse	Yes	No	No
QUIJADA	Circulation Research	111	77	No	Yes	No	basic science only	Yes	Yes	both types of misuse	Yes	No	No
MOEY	Circulation Hear Failure	5	504	No	Yes	No	basic science only	Yes	Yes	both types of misuse	No	No	No
OLIVEIRA	Circulation Research	110	1192	No	Yes	No	basic science only	No	Yes	SEM instead of 95% CI's	No	No	No
SVOBODA	Circulation Research	111	842	No	Yes	No	basic science only	Yes	Yes	both types of misuse	Yes	No	No
ZHANG	Circulation Research	110	831	No	Yes	No	basic science only	Yes	Yes	both types of misuse	Yes	No	No
WANG	Circulation Research	111	1494	No	Yes	No	basic science only	unlcear	unlcear	no misuse of SEM	No	No	Yes
BERETTA	Circulation Research	110	385	No	Yes	No	basic science only	Yes	Yes	both types of misuse	No	No	No
QIN	Cardiovascular Research	96	401	No	Yes	No	basic science only	Yes	Yes	both types of misuse	Yes	No	No
PAPANICOLA	Circulation Research	111	1012	No	Yes	No	basic science only	No	No	no misuse of SEM	No	No	Yes
FERNANDEZ-MARINO	Cardiovascular Research	95	29	No	Yes	No	basic science only	Yes	Yes	both types of misuse	Yes	No	No
WANG	Circulation Research	110	560	No	Yes	No	basic science only	No	No	no misuse of SEM	No	Yes	No
RAMOS-MONDRAGON	Cardiovascular Research	96	244	No	Yes	No	basic science only	Yes	Yes	both types of misuse	Yes	No	No
FENG	Cardiovascular Research	93	60	No	Yes	No	basic science only	Yes	Yes	both types of misuse	Yes	No	No
ELVERS	Cardiovascular Research	94	526	No	Yes	No	basic science only	No	No	no misuse of SEM	No	Yes	No
NAKAMURA	Circulation Hear Failure	5	106	No	Yes	No	basic science only	Yes	Yes	both types of misuse	Yes	No	No
OCK	Cardiovascular Research	94	105	No	Yes	No	basic science only	No	No	no misuse of SEM	No	Yes	No
VELTEN	Cardiovascular Research	96	422	No	Yes	No	basic science only	Yes	Yes	both types of misuse	Yes	No	No
YANIZ-GALENDE	Circulation Research	111	1434	No	Yes	No	basic science only	Yes	Yes	both types of misuse	Yes	No	No
MAO	Cardiovascular Research	96	513	No	Yes	No	basic science only	Yes	Yes	both types of misuse	Yes	No	No
LUTHER	Circulation Research	110	851	No	Yes	No	basic science only	unlcear	unlcear	no misuse of SEM	No	No	Yes
THIREAU	Cardiovascular Research	95	59	No	Yes	No	basic science only	No	No	no misuse of SEM	No	Yes	No
KRONSTEIN	Cardiovascular Research	93	130	No	Yes	No	basic science only	No	No	no misuse of SEM	No	No	Yes
BERGLUND	Cardiovascular Research	93	414	No	Yes	No	basic science only	No	No	no misuse of SEM	No	Yes	No
WANG	Cardiovascular Research	95	517	No	Yes	No	basic science only	No	No	no misuse of SEM	No	Yes	No
THU	Cardiovascular Research	94	342	No	Yes	No	basic science only	Yes	Yes	both types of misuse	Yes	No	No
TOURE	Circulation Research	110	1279	No	Yes	No	basic science only	Yes	Yes	both types of misuse	Yes	No	No
KAJSTURA	Circulation Research	111	894	No	Yes	No	basic science only	No	No	no misuse of SEM	No	Yes	No
YANG	Circulation Research	111	322	No	Yes	No	basic science only	Yes	Yes	both types of misuse	Yes	No	No
SINGH	Circulation Research	111	599	No	Yes	No	basic science only	No	Yes	SEM instead of 95% CI's	Yes	Yes	No
XIONG	Circulation Research	110	92	No	Yes	No	basic science only	Yes	Yes	both types of misuse	Yes	No	No
DORAN	Circulation Research	110	1	No	Yes	No	basic science only	Yes	Yes	both types of misuse	Yes	No	No
LYON	Circulation Hear Failure	5	357	No	Yes	No	basic science only	No	Yes	SEM instead of 95% CI's	No	No	No
BECKER	Cardiovascular Research	93	463	No	Yes	No	basic science only	Yes	Yes	both types of misuse	Yes	No	No
TSAI	Circulation Research	110	295	No	Yes	No	basic science only	Yes	Yes	both types of misuse	Yes	No	No
WU	Cardiovascular Research	95	430	No	Yes	No	basic science only	Yes	Yes	both types of misuse	Yes	No	No
WEEKS	Circulation Hear Failure	5	523	No	Yes	No	basic science only	Yes	Yes	both types of misuse	Yes	No	No
KOLWICZ	Circulation Research	111	728	No	Yes	No	basic science only	Yes	Yes	both types of misuse	Yes	No	No
HARWANI	Circulation Research	111	1190	No	Yes	No	basic science only	Yes	Yes	both types of misuse	No	No	No
IVANDIC	Cardiovascular Research	94	87	No	Yes	No	basic science only	No	No	no misuse of SEM	No	No	No
BOERRIGTER	Circulation Hear Failure	5	627	No	Yes	No	basic science only	No	Yes	SEM instead of 95% CI's	Yes	No	No
HÖLTTÄ-VUORI	Circulation Research	110	450	No	Yes	No	basic science only	Yes	Yes	both types of misuse	Yes	No	No
KIM	Cardiovascular Research	95	495	No	Yes	No	basic science only	unlcear	unlcear	no misuse of SEM	Yes	Yes	No
MOROOKA	Circulation Hear Failure	5	484	No	Yes	No	basic science only	No	No	no misuse of SEM	No	Yes	No
ZHAO	Cardiovascular Research	95	308	No	Yes	No	basic science only	unlcear	unlcear	no misuse of SEM	No	No	Yes
HANNA	Circulation Research	110	416	No	Yes	No	basic science only	Yes	Yes	both types of misuse	No	No	No
WALD	Circulation Hear Failure	5	452	No	Yes	No	basic science only	Yes	Yes	both types of misuse	Yes	No	No
JURISIC	Circulation Research	111	426	No	Yes	No	basic science only	No	Yes	SEM instead of 95% CI's	Yes	No	No
ZHANG	Cardiovascular Research	96	543	No	Yes	No	basic science only	Yes	Yes	both types of misuse	No	No	No
XIAO	Cardiovascular Research	95	507	No	Yes	No	basic science only	Yes	Yes	both types of misuse	Yes	No	No
LIAN	Circulation Research	111	982	No	Yes	No	basic science only	Yes	Yes	both types of misuse	Yes	No	No
SPAICH	Circulation Research	111	1504	No	Yes	No	basic science only	Yes	Yes	both types of misuse	Yes	No	No
GUO	Cardiovascular Research	94	480	No	Yes	No	basic science only	Yes	Yes	both types of misuse	Yes	No	No
VERKERK	Circulation Research	111	333	No	Yes	No	basic science only	Yes	Yes	both types of misuse	Yes	No	No
CERRONE	Cardiovascular Research	95	460	No	Yes	No	basic science only	Yes	No	SEM for descriptive stats only	No	No	No
POON	Cardiovascular Research	94	418	No	Yes	No	basic science only	Yes	Yes	both types of misuse	Yes	No	No
DAVIDSON	Cardiovascular Research	93	445	No	Yes	No	basic science only	Yes	No	SEM for descriptive stats only	Yes	No	No
DENEGRI	Circulation Research	110	663	No	Yes	No	basic science only	Yes	No	SEM for descriptive stats only	Yes	No	No
BADIE	Cardiovascular Research	93	263	No	Yes	No	basic science only	Yes	No	SEM for descriptive stats only	No	Yes	No
MYLES	Circulation Research	110	1454	No	Yes	No	basic science only	No	No	no misuse of SEM	No	Yes	No
BROUND	Cardiovascular Research	96	372	No	Yes	No	basic science only	Yes	Yes	both types of misuse	Yes	No	No
LUO	Cardiovascular Research	95	241	No	Yes	No	basic science only	Yes	Yes	both types of misuse	Yes	No	No
BOYLE	Circulation Research	110	20	No	Yes	No	basic science only	Yes	Yes	both types of misuse	No	No	No
MATSAKAS	Circulation Research	110	1087	No	Yes	No	basic science only	No	No	no misuse of SEM	No	Yes	No
PHILIPPOVA	Cardiovascular Research	93	498	No	Yes	No	basic science only	No	No	no misuse of SEM	No	Yes	No
JAYAWARDENA	Circulation Research	110	1465	No	Yes	No	basic science only	Yes	Yes	both types of misuse	No	No	No
MOMI	Cardiovascular Research	94	428	No	Yes	No	basic science only	Yes	Yes	both types of misuse	Yes	No	No
LING	Circulation Hear Failure	5	786	No	Yes	No	basic science only	Yes	Yes	both types of misuse	Yes	No	No
CHIAO	Cardiovascular Research	96	444	No	Yes	No	basic science only	Yes	Yes	both types of misuse	Yes	No	No
NAKAJIMA	Circulation Research	111	87	No	Yes	No	basic science only	Yes	Yes	both types of misuse	Yes	No	No
INAGAWA	Circulation Research	111	1147	No	Yes	No	basic science only	Yes	Yes	both types of misuse	No	No	No
USSHER	Cardiovascular Research	94	359	No	Yes	No	basic science only	Yes	Yes	both types of misuse	Yes	No	No
SACHSE	Circulation Research	110	588	No	Yes	No	basic science only	No	No	no misuse of SEM	No	Yes	No
YANG	Cardiovascular Research	93	252	No	Yes	No	basic science only	Yes	Yes	both types of misuse	Yes	No	No
HÖLSCHER	Cardiovascular Research	94	77	No	Yes	No	basic science only	Yes	Yes	both types of misuse	Yes	No	No
BELEVYCH	Circulation Research	110	569	No	Yes	No	basic science only	Yes	Yes	both types of misuse	Yes	No	No
PATER	Circulation Research	110	578	No	Yes	No	basic science only	Yes	Yes	both types of misuse	No	No	No
CUI	Cardiovascular Research	96	320	No	Yes	No	basic science only	No	No	no misuse of SEM	No	Yes	No
CHENG	Circulation Research	110	230	No	Yes	No	basic science only	Yes	Yes	both types of misuse	Yes	No	No
SOBIRIN	Circulation Research	111	1037	No	Yes	No	basic science only	Yes	Yes	both types of misuse	Yes	No	No
CAL	Cardiovascular Research	94	469	No	Yes	No	basic science only	Yes	Yes	both types of misuse	Yes	No	No
SAULS	Cardiovascular Research	96	109	No	Yes	No	basic science only	No	No	no misuse of SEM	No	Yes	No
LYGATE	Cardiovascular Research	96	466	No	Yes	No	basic science only	Yes	Yes	both types of misuse	Yes	No	No
MARI	Circulation Hear Failure	5	493	No	Yes	No	basic science only	Yes	Yes	both types of misuse	Yes	No	No
GU	Circulation Research	111	882	No	Yes	No	basic science only	No	No	no misuse of SEM	No	Yes	No
TRONCOSO	Cardiovascular Research	93	320	No	Yes	No	basic science only	Yes	Yes	both types of misuse	Yes	No	No
GUO	Circulation Research	111	28	No	Yes	No	basic science only	Yes	Yes	both types of misuse	Yes	No	No
BULLEY	Circulation Research	111	1027	No	Yes	No	basic science only	Yes	Yes	both types of misuse	Yes	No	No
BOINK	Cardiovascular Research	94	450	No	Yes	No	basic science only	Yes	Yes	both types of misuse	Yes	No	No
CHEN	Cardiovascular Research	93	280	No	Yes	No	basic science only	Yes	Yes	both types of misuse	Yes	No	No
ZHANG	Circulation Research	111	1137	No	Yes	No	basic science only	Yes	Yes	both types of misuse	Yes	No	No
BRANDENBURGER	Cardiovascular Research	93	50	No	Yes	No	basic science only	Yes	Yes	both types of misuse	Yes	No	No
NAIK	Cardiovascular Research	94	545	No	Yes	No	basic science only	No	No	no misuse of SEM	No	Yes	No
JHUN	Circulation Research	110	59	No	Yes	No	basic science only	Yes	Yes	both types of misuse	Yes	No	No
HE	Circulation Research	110	406	No	Yes	No	basic science only	Yes	Yes	both types of misuse	Yes	Yes	No
MULLIGAN	Cardiovascular Research	94	460	No	Yes	No	basic science only	Yes	Yes	both types of misuse	Yes	No	No
HOU	Cardiovascular Research	93	120	No	Yes	No	basic science only	Yes	Yes	both types of misuse	Yes	No	No
JANG	Circulation Research	110	1057	No	Yes	No	basic science only	Yes	Yes	both types of misuse	Yes	No	No
KORFF	Cardiovascular Research	94	510	No	Yes	No	basic science only	Yes	Yes	both types of misuse	No	Yes	No
SEEGER	Circulation Research	111	854	No	Yes	No	basic science only	Yes	Yes	both types of misuse	Yes	No	No
ZHANG	Cardiovascular Research	93	471	No	Yes	No	basic science only	Yes	Yes	both types of misuse	Yes	No	No
DORN	Circulation Research	110	958	No	Yes	No	basic science only	Yes	Yes	both types of misuse	No	No	No
MIL	Cardiovascular Research	93	655	No	Yes	No	basic science only	Yes	Yes	both types of misuse	Yes	No	No
CAVASIN	Circulation Research	110	739	No	Yes	No	basic science only	No	Yes	SEM instead of 95% CI's	No	No	No
MADRIGAL-MATUTE	Cardiovascular Research	95	116	No	Yes	No	basic science only	Yes	Yes	both types of misuse	Yes	No	No
MATKOVICH	Circulation Research	111	521	No	Yes	No	basic science only	Yes	Yes	both types of misuse	Yes	No	No
XU	Cardiovascular Research	96	308	No	Yes	No	basic science only	No	No	no misuse of SEM	No	Yes	No
MACKIE	Circulation Research	111	312	No	Yes	No	basic science only	Yes	Yes	both types of misuse	Yes	No	No
KARA	Circulation Research	110	82	No	Yes	No	basic science only	Yes	Yes	both types of misuse	No	No	No
CARUSO	Circulation Research	111	290	No	Yes	No	basic science only	No	No	no misuse of SEM	No	Yes	No
SCHRÖDER	Circulation Research	110	1217	No	Yes	No	basic science only	Yes	Yes	both types of misuse	Yes	No	No
BOUVARD	Cardiovascular Research	95	39	No	Yes	No	basic science only	Yes	Yes	both types of misuse	Yes	No	No
ABSTON	Circulation Hear Failure	5	366	No	Yes	No	basic science only	No	Yes	SEM instead of 95% CI's	No	No	No
	Cardiovascular Research	94	58	No	Yes	No	basic science only	Yes	Yes	both types of misuse	Yes	No	No
WANG	Cardiovascular Research	93	190	No	Yes	No	basic science only	Yes	Yes	both types of misuse	Yes	No	No
ZHU	Circulation Research	110	265	No	Yes	No	basic science only	Yes	Yes	both types of misuse	Yes	No	No
RISEBRO	Circulation Research	111	19	No	Yes	No	basic science only	Yes	Yes	both types of misuse	No	No	No
STRADA	Circulation Research	111	1166	No	Yes	No	basic science only	Yes	Yes	both types of misuse	Yes	No	No
DAI	Cardiovascular Research	93	79	No	Yes	No	basic science only	Yes	Yes	both types of misuse	Yes	No	No
HURTADO	Cardiovascular Research	96	81	No	Yes	No	basic science only	Yes	Yes	both types of misuse	Yes	No	No
SHAN	Circulation Research	111	708	No	Yes	No	basic science only	Yes	Yes	both types of misuse	Yes	No	No
CARNEVALE	Cardiovascular Research	93	200	No	Yes	No	basic science only	Yes	Yes	both types of misuse	Yes	No	No
HAWORTH	Circulation Research	110	1585	No	Yes	No	basic science only	Yes	Yes	both types of misuse	Yes	No	No
MESSMER-BLUST	Circulation Research	111	991	No	Yes	No	basic science only	Yes	Yes	both types of misuse	Yes	No	No
CHEN	Circulation Research	111	863	No	Yes	No	basic science only	Yes	Yes	both types of misuse	Yes	No	No
SHIH	Cardiovascular Research	96	296	No	Yes	No	basic science only	Yes	Yes	both types of misuse	Yes	No	No
GRATIA	Cardiovascular Research	95	290	No	Yes	No	basic science only	No	No	no misuse of SEM	No	Yes	No
WAGNER	Circulation Research	111	402	No	Yes	No	basic science only	Yes	Yes	both types of misuse	Yes	No	No
PATTERSON	Cardiovascular Research	93	302	No	Yes	No	basic science only	Yes	Yes	both types of misuse	Yes	No	No
VIDAL	Cardiovascular Research	96	255	No	Yes	No	basic science only	Yes	Yes	both types of misuse	Yes	No	No
WANG	Cardiovascular Research	94	379	No	Yes	No	basic science only	No	No	no misuse of SEM	No	Yes	No
PATEL	Circulation Research	110	1322	No	Yes	No	basic science only	Yes	Yes	both types of misuse	Yes	No	No
NORI	Cardiovascular Research	94	537	No	Yes	No	basic science only	Yes	Yes	both types of misuse	Yes	No	No
HATTORI	Cardiovascular Research	93	666	No	Yes	Yes	basic and clinical study	Yes	Yes	both types of misuse	Yes	No	No
CHEN	Cardiovascular Research	96	484	No	Yes	Yes	basic and clinical study	No	No	no misuse of SEM	No	No	No
LUMENS	Cardiovascular Research	96	286	No	Yes	Yes	basic and clinical study	No	No	no misuse of SEM	No	No	No
LIU	Circulation Research	111	1261	No	Yes	Yes	basic and clinical study	Yes	Yes	both types of misuse	Yes	No	No
CHIVA-BLANCH	Circulation Research	111	1065	No	Yes	Yes	basic and clinical study	No	No	no misuse of SEM	No	Yes	No
DUMITRIU	Circulation Research	110	857	No	Yes	Yes	basic and clinical study	unlcear	unlcear	no misuse of SEM	No	No	Yes
FANG	Cardiovascular Research	95	124	No	Yes	Yes	basic and clinical study	Yes	Yes	both types of misuse	Yes	No	No
AMMIRATI	Circulation Research	111	1336	No	Yes	Yes	basic and clinical study	No	No	no misuse of SEM	No	No	No
KIRLY	Circulation Research	111	220	No	Yes	Yes	basic and clinical study	Yes	Yes	both types of misuse	Yes	No	No
TÖLLE	Cardiovascular Research	94	154	No	Yes	Yes	basic and clinical study	Yes	Yes	both types of misuse	Yes	No	No
FRENCH	Circulation Research	110	1564	No	Yes	Yes	basic and clinical study	No	Yes	SEM instead of 95% CI's	No	No	No
SUN	Circulation Research	111	1054	No	Yes	Yes	basic and clinical study	Yes	Yes	both types of misuse	Yes	No	No
LU	Cardiovascular Research	96	524	No	Yes	Yes	basic and clinical study	Yes	Yes	both types of misuse	Yes	No	No
HABERSBERGER	Cardiovascular Research	96	64	No	Yes	Yes	basic and clinical study	Yes	Yes	both types of misuse	Yes	No	No
EGASHIRA	Cardiovascular Research	95	419	No	Yes	Yes	basic and clinical study	Yes	Yes	both types of misuse	Yes	No	No
SOULEZ	Circulation Research	110	94	No	Yes	Yes	basic and clinical study	Yes	Yes	both types of misuse	Yes	Yes	No
DIEHL	Cardiovascular Research	93	633	No	Yes	Yes	basic and clinical study	Yes	Yes	both types of misuse	Yes	No	No
DIJIK	Circulation Hear Failure	5	36	No	Yes	Yes	basic and clinical study	Yes	Yes	both types of misuse	Yes	No	No
HOLTHOFF	Circulation Research	111	675	No	Yes	Yes	basic and clinical study	Yes	No	SEM for descriptive stats only	No	No	No
LEISTNER	Circulation Hear Failure	5	769	No	Yes	Yes	basic and clinical study	No	Yes	SEM instead of 95% CI's	No	Yes	No
ADENIRAN	Cardiovascular Research	94	66	Yes
WEINBERGER	Circulation Research	110	1303	Yes
ASHIHARA	Circulation Research	110	275	Yes
RUDAT	Circulation Research	111	165	Yes
ENGLEKA	Circulation Research	110	922	Yes
RUTHERFORD	Circulation Research	111	301	Yes
ANDERSON	Cardiovascular Research	95	108	Yes
DOMINGUEZ	Circulation Research	111	1323	Yes
